# Supplementary material for: Tree Shrews as an Animal Model for Studying Perceptual Decision-Making Reveal a Critical Role of Stimulus-Independent Processes in Guiding Behavior
Source: eNeuro. 2022 Nov 24;9(6):ENEURO.0419-22.2022. doi: 10.1523/ENEURO.0419-22.2022 (PMC9718354; doi:10.1523/ENEURO.0419-22.2022)
Supplement: Extended Data 1 — Code for analysis and modeling. fit_rdm.py fit_trdm.py single_animal_preprocessing.ipynb waldrace.py Download Extended Data 1, ZIP file. [file enu-eN-NWR-0419-22-s05.zip]

Archive with 11 entries (9 files):
- ExtendedData_code/
- ExtendedData_code/fit_trdm.py
- __MACOSX/ExtendedData_code/._fit_trdm.py
- ExtendedData_code/fit_rdm.py
- __MACOSX/ExtendedData_code/._fit_rdm.py
- ExtendedData_code/single_animal_preprocessing.ipynb
- __MACOSX/ExtendedData_code/._single_animal_preprocessing.ipynb
- ExtendedData_code/.ipynb_checkpoints/
- ExtendedData_code/waldrace.py
- __MACOSX/ExtendedData_code/._waldrace.py
- ExtendedData_code/.ipynb_checkpoints/BehavioralResults_single_animal_preprocessing-checkpoint.ipynb
