# Supplementary material for: Tree Shrews as an Animal Model for Studying Perceptual Decision-Making Reveal a Critical Role of Stimulus-Independent Processes in Guiding Behavior
Source: eNeuro. 2022 Nov 24;9(6):ENEURO.0419-22.2022. doi: 10.1523/ENEURO.0419-22.2022 (PMC9718354; doi:10.1523/ENEURO.0419-22.2022)
Supplement: Extended Data 1 — Code for analysis and modeling. fit_rdm.py fit_trdm.py single_animal_preprocessing.ipynb waldrace.py Download Extended Data 1, ZIP file. [file enu-eN-NWR-0419-22-s05.zip › ExtendedData_code/fit_rdm.py]

import numpy as np
import pandas as pd
from scipy import stats
import arviz as az

from KDEpy import FFTKDE

from RunDEMC import Model, Param, dists, DE
from RunDEMC.pda import PDA
from RunDEMC.io import *
from RunDEMC.density import boxcox

from waldrace import trdm_like
from datetime import datetime
now = datetime.now()
timestr = now.strftime("%y%m%d_%H%M%S")

# def sigmoid(x,a,b,c,d=0.0):
#     return d + (a-d)/(1.+np.exp(-(x-b)*c))
animalid='085'
burnin_iter=20
reg_iter=50

dat = pd.read_csv('TS'+animalid+'_sd=3_head_rm.csv', index_col=0)
dat.columns = dat.columns.str.lower()
dat['rt_acc'] = dat['rt']
dat.loc[dat.correct==0,'rt_acc'] = -dat['rt']
dat['log_rt'] = np.log(dat.rt)

con_levels = dat.ctrst_l.unique()
con_levels.sort()

con_dict={}
for i,con in enumerate(con_levels):
    con_dict[con]=str(i)

dat['conl_idx']=dat["ctrst_l"].map(con_dict)
dat['conr_idx']=dat["ctrst_r"].map(con_dict)
dat['con_lr']= dat['conl_idx'].str.cat(list(dat['conr_idx']),sep='')

conl_levels = dat.ctrst_l.unique()
conl_levels.sort()
conr_levels = dat.ctrst_r.unique()
conr_levels.sort()

min_rt = dat.rt.min()

"""set up the params and priors"""
mode = 0.5
std = 1.5
mu = np.log(mode) + std**2
# for sigma
mode_sig = 0.5
std_sig = 1.5
mu_sig = np.log(mode_sig) + std_sig**2

params=[
        Param(name='v0', prior=dists.normal(mu, std),
              transform=lambda x:np.exp(x), inv_transform=lambda x: np.log(x)),
        Param(name='v_d', prior=dists.normal(mu, std),
              transform=lambda x:np.exp(x), inv_transform=lambda x: np.log(x)),
        Param(name='v_s', prior=dists.normal(mu, std),
              transform=lambda x:np.exp(x), inv_transform=lambda x: np.log(x)),
#         Param(name='v_t', prior=dists.normal(mu, std),
#               transform=lambda x:np.exp(x), inv_transform=lambda x: np.log(x)),
        Param(name='sig_c', prior=dists.normal(mu_sig, std_sig),
              transform=lambda x:np.exp(x), inv_transform=lambda x: np.log(x)),
#         Param(name='sig_t', prior=dists.normal(mu_sig, std_sig),
#               transform=lambda x:np.exp(x), inv_transform=lambda x: np.log(x)),
#         Param(name='gamma', prior=dists.normal(-1, 1.0),
#               transform=lambda x: dists.invlogit(x), inv_transform=lambda x: dists.logit(x)),
        Param(name='omega', prior=dists.normal(0, 1.4),
              transform=lambda x: dists.invlogit(x), inv_transform=lambda x: dists.logit(x)),
        Param(name='t0_c', prior=dists.normal(0, 1.4),
              transform=lambda x: dists.invlogit(x) * min_rt, inv_transform=lambda x: dists.logit(x/min_rt)),
        ]
alpha_sum=2 # fix the threshold.

# param_names = [p.name for p in params]

# define the likelihood function. trdm_like(choice, t, v, alpha, theta, sig, rho=0)
def like_fun(pop, *args): # what is pop
    likes = np.zeros(len(pop))
    for i,p in enumerate(pop):
        for conlr in dat.con_lr.unique():
            conl=con_levels[int(conlr[0])]
            conr=con_levels[int(conlr[1])]
            v_l = p['v0'] + p['v_d']*(conl-conr) + p['v_s']*(conl+conr)
            v_r = p['v0'] + p['v_d']*(conr-conl) + p['v_s']*(conl+conr)

            current_data=dat.loc[dat.con_lr==conlr]
            choices = np.array(current_data['resp'])
            rts = np.array(current_data['rt'])

            likes_current = trdm_like(choices, rts,
                                        v=np.array([v_l,v_r]),
                                        alpha=[alpha_sum*p['omega'], alpha_sum*(1-p['omega'])],
                                        theta=np.array([p['t0_c'],p['t0_c']]), # non-decision time
                                        sig=np.array([p['sig_c'],p['sig_c']]),
                                        rho=0, timer=False) # control randomness of choice under timer government.
            likes[i] += np.log(likes_current).sum()
        if likes[i] == -np.inf:
            continue
    return likes # returns the likelihood of data based on a set of parameters

# make the model
m = Model('all', params=params,
          like_fun=like_fun,
          pop_parallel=True,
          #like_args=(param_names,),
          #purify_every=5,
          verbose=True)

for i in range(burnin_iter):
    times = m.sample(10, burnin=True)
    now = datetime.now()
    timestr = now.strftime("%y%m%d_%H%M%S")
    save_results('tempresults/'+animalid+'/'+animalid+'_RDM'+str(i+1)+'_'+timestr+'.pickle.gz',m)

for i in range(reg_iter):
    times = m.sample(10, burnin=False)
    now = datetime.now()
    timestr = now.strftime("%y%m%d_%H%M%S")
    save_results('tempresults/'+animalid+'/'+animalid+'_RDM'+str(i+21)+'_'+timestr+'.pickle.gz',m)
