# Supplementary material for: Tree Shrews as an Animal Model for Studying Perceptual Decision-Making Reveal a Critical Role of Stimulus-Independent Processes in Guiding Behavior
Source: eNeuro. 2022 Nov 24;9(6):ENEURO.0419-22.2022. doi: 10.1523/ENEURO.0419-22.2022 (PMC9718354; doi:10.1523/ENEURO.0419-22.2022)
Supplement: Extended Data 1 — Code for analysis and modeling. fit_rdm.py fit_trdm.py single_animal_preprocessing.ipynb waldrace.py Download Extended Data 1, ZIP file. [file enu-eN-NWR-0419-22-s05.zip › ExtendedData_code/single_animal_preprocessing.ipynb]

# %% [code]
import pandas as pd
from scipy import stats
import numpy as np
import os
from glob import glob

import matplotlib.pyplot as plt
import seaborn as sns


from RunDEMC.density import find_good_ind

from scipy.optimize import curve_fit
from statsmodels.stats.proportion import proportion_confint # for calculating confint
from astropy.stats import binom_conf_interval

# %% [markdown]
# Data Preprocessing

# %% [code]
# provide a string of date. used in titles of plots.
animalID='TS130'
date_today = '1007-1022'

# %% [code]
glob(os.path.join('Data',animalID+'*'))

# %% [code]
D=pd.DataFrame(columns=['date','ctrst_l','ctrst_r','cr','resp','rt','correct'])
for i in glob(os.path.join('Data',animalID+'*')):
    D_now=pd.read_csv(i).drop(columns='Unnamed: 0')
    D=D.append(D_now, ignore_index=True)

# %% [code]
D = D.sort_values(by='date')
D=D.reset_index(drop=True)

# %% [code]
D

# %% [code]
df=D
df.columns=df.columns.str.upper()
df_remove_bad_trials=df

# %% [code]
df=D
df.columns=df.columns.str.upper()
h,b = np.histogram(df['RT'], bins='auto');

sns.histplot(df.where(df.CORRECT == True).dropna()['RT'],alpha=0.7, color='pink',
            label = 'Correct', bins=b,kde=True,edgecolor='white',
            line_kws={"color":[0,0,0,0],"alpha":0.7,"lw":2},
            )
sns.histplot(df.where(df.CORRECT == False).dropna()['RT'], alpha=0.7,color='skyblue',
            label = 'Incorrect', bins=b,kde=True,edgecolor='white',
            line_kws={"color":[0,0,0,0],"alpha":0.7,"lw":2},
            ).set_title(animalID)
plt.legend()
plt.xlim(-0.1,1)
plt.show()

# %% [code]
limitRTind=find_good_ind(df_remove_bad_trials['RT'],sd=3,shift_start=None)
df_limitRT = df_remove_bad_trials[limitRTind]
len(df_limitRT)

# %% [code]
#reindex
df_limitRT = df_limitRT.reset_index().drop('index',axis=1)
df_limitRT

# %% [code]
# df_limitRT.to_csv(animalID+'_sd=3_head_rm.csv')
